# Supplementary material for: Transcriptome analyses reveal the flowering regulatory networks in the desert ephemeral plant Eremopyrum triticeum
Source: Front Plant Sci. 2025 May 8;16:1576519. doi: 10.3389/fpls.2025.1576519 (PMC12095374; doi:10.3389/fpls.2025.1576519)
Supplement: Supplementary Table 1 — Summary for the transcriptome assembly. [file Table1.xlsx]

## Sheet: S1
Table S1. Summary for the transcriptome assembly
Assembly	Total number	Total length	N50 length	Average length
Transcript	86950	129118938	2123	1484.98
Unigene	41289	47444812	1875	1149.09

## Sheet: S2
Table S2. Statistics of the transcriptome database of E. triticeum
Sample ID	Read number	Base number	GC (%)	Q20 (%)	Q30 (%)
VS_1	22085093	6609440214	54.98	97.89	94.12
VS_2	23004285	6882496254	53.76	97.98	94.18
VS_3	22890021	6828801618	53.67	97.94	94.17
HS_1	19501734	5828986882	52.48	98.14	94.61
HS_2	20477710	6122331790	53	98.5	95.37
HS_3	22914479	6853228154	53.4	97.79	93.82
FS_1	19456901	5814312772	52.74	98.37	95.1
FS_2	19540536	5841515150	52.5	98.32	95.04
FS_3	23546288	7003643864	53.66	98.66	96.02

## Sheet: S3
Table S3. Summary statistics of functional annotation of the unigenes of E. triticeum in public databases
Public protein database	Full name	No. of unigene hits	Percentage (%)
COG	Clusters of orthologous groups	7573	18.34
GO	Gene Ontology	21179	51.29
KEGG	Kyoto encyclopedia of genes and genomes	16067	38.91
KOG	EuKaryotic Orthologous Groups	14943	36.19
Pfam	Protein family	19572	47.4
Swissprot	Swiss-prot protein sequence database	15576	37.72
TrEMBL	Translation of EMBL	26295	63.69
eggNOG	evolutionary genealogy of genes: Non-supervised Orthologous Groups	20411	49.43
Nr	Non-redundant	26545	64.29
Total		28956	70.13

## Sheet: S4
Table S4. GO enrichment analysis for differentially expressed transcripts with corrected P-value ≤ 0.05.
GO ID	GO Term	GeneRatio	BgRatio	Enrich_factor	P-value	Q-value
Biological Process
GO:0009451	RNA modification	112/3790	206/10737	1.54	1.28325e-08	2.37671e-05
GO:0006260	DNA replication	49/3790	72/10737	1.93	1.4296e-08	2.37671e-05
GO:0090305	nucleic acid phosphodiester bond hydrolysis	119/3790	230/10737	1.47	1.81653e-07	0.000201332
GO:0015979	photosynthesis	41/3790	63/10737	1.84	1.35245e-06	0.00112423
GO:0009658	chloroplast organization	32/3790	47/10737	1.93	4.64504e-06	0.00308895
GO:0009904	chloroplast accumulation movement	10/3790	10/10737	2.83	2.98004e-05	0.0165144
GO:0043412	macromolecule modification	196/3790	442/10737	1.26	3.80051e-05	0.0180524
GO:0009903	chloroplast avoidance movement	9/3790	9/10737	2.83	8.45541e-05	0.0255584
GO:0019750	chloroplast localization	9/3790	9/10737	2.83	8.45541e-05	0.0255584
GO:0051644	plastid localization	9/3790	9/10737	2.83	8.45541e-05	0.0255584
GO:0051667	establishment of plastid localization	9/3790	9/10737	2.83	8.45541e-05	0.0255584
GO:0006004	fucose metabolic process	19/3790	26/10737	2.07	9.58831e-05	0.0265676
GO:0006355	regulation of transcription, DNA-templated	292/3790	702/10737	1.18	0.000204006	0.0491052
GO:0009734	auxin-activated signaling pathway	41/3790	73/10737	1.59	0.000206759	0.0491052
Cellular Component
GO:0016021	integral component of membrane	1951/4470	4703/11958	1.11	5.30593e-14	3.45947e-11
GO:0009535	chloroplast thylakoid membrane	59/4470	89/11958	1.77	2.74512e-08	8.94908e-06
Molecular Function
GO:0004672	protein kinase activity	357/6306	662/16799	1.44	1.84032e-18	2.38321e-15
GO:0004519	endonuclease activity	123/6306	219/16799	1.5	1.40376e-08	9.08937e-06
GO:0004518	nuclease activity	123/6306	221/16799	1.48	2.87242e-08	1.23993e-05
GO:0008017	microtubule binding	71/6306	119/16799	1.59	7.54032e-07	0.000244118
GO:0003677	DNA binding	473/6306	1075/16799	1.17	4.26025e-06	0.0011034
GO:0005524	ATP binding	1014/6306	2441/16799	1.11	6.13645e-06	0.00132445
GO:0004674	protein serine/threonine kinase activity	179/6306	380/16799	1.25	7.34169e-05	0.0135821
GO:0016788	hydrolase activity, acting on ester bonds	174/6306	369/16799	1.26	8.57808e-05	0.0138858
GO:0003777	microtubule motor activity	42/6306	70/16799	1.6	0.000110805	0.0159436
GO:0016757	transferase activity, transferring glycosyl groups	84/6306	164/16799	1.36	0.000231705	0.0280785
GO:0046983	protein dimerization activity	148/6306	313/16799	1.26	0.000238505	0.0280785
GO:0003887	DNA-directed DNA polymerase activity	16/6306	21/16799	2.03	0.000358829	0.0387237
Note: Generatio: total number of genes annotated to the corresponding GO nodes; BgRatio: total number of genes annotated to the corresponding GO nodes; enrich: enrichment factor value; P-value: enrichment P-value value; Q-value: The Enriched Q-value (corrected P-value value) .

## Sheet: S5A
Table S5A. KEGG pathway enrichment results with upregulated DEGs from the VS_vs_HS comparison.
ID	KEGG Pathway Term Description	KEGG Pathway Term Level1	KEGG Pathway Term Level2	GeneRatio	BgRatio	enrich_factor	pvalue	qvalue	gene_number
ko03030	DNA replication	Genetic Information Processing	Replication and repair	0.0211	0.0076	2.77	3.30356e-15	3.89472e-13	48
ko04626	Plant-pathogen interaction	Organismal Systems	Environmental adaptation	0.0937	0.063	1.49	1.12836e-11	6.6514e-10	213
ko03430	Mismatch repair	Genetic Information Processing	Replication and repair	0.0167	0.0068	2.45	7.86282e-10	3.08995e-08	38
ko03440	Homologous recombination	Genetic Information Processing	Replication and repair	0.0233	0.0128	1.82	8.36719e-07	2.36289e-05	53
ko04075	Plant hormone signal transduction	Environmental Information Processing	Signal transduction	0.0633	0.0448	1.41	1.00212e-06	2.36289e-05	144
ko00195	Photosynthesis	Metabolism	Energy metabolism	0.0141	0.0066	2.14	1.59322e-06	3.13053e-05	32
ko03420	Nucleotide excision repair	Genetic Information Processing	Replication and repair	0.0185	0.0099	1.86	5.53256e-06	9.318e-05	42
ko04016	MAPK signaling pathway - plant	Environmental Information Processing	Signal transduction	0.051	0.0367	1.39	2.81738e-05	0.000415193	116
ko00073	Cutin, suberine and wax biosynthesis	Metabolism	Lipid metabolism	0.0132	0.0074	1.79	0.000297436	0.00389624	30
ko00906	Carotenoid biosynthesis	Metabolism	Metabolism of terpenoids and polyketides	0.0088	0.0051	1.73	0.00457097	0.0538894	20
ko03410	Base excision repair	Genetic Information Processing	Replication and repair	0.0097	0.0059	1.64	0.00650359	0.0697036	22
ko00591	Linoleic acid metabolism	Metabolism	Lipid metabolism	0.0062	0.0033	1.84	0.0088709	0.0871527	14
ko00196	Photosynthesis - antenna proteins	Metabolism	Energy metabolism	0.004	0.0018	2.14	0.0104478	0.0947493	9
ko00261	Monobactam biosynthesis	Metabolism	Biosynthesis of other secondary metabolites	0.0026	0.001	2.54	0.0128409	0.108134	6
ko00515	Mannose type O-glycan biosynthesis	Metabolism	Glycan biosynthesis and metabolism	0.0048	0.0025	1.9	0.0144751	0.113769	11
ko03008	Ribosome biogenesis in eukaryotes	Genetic Information Processing	Translation	0.0224	0.0174	1.29	0.0234971	0.16635	51
ko04712	Circadian rhythm - plant	Organismal Systems	Environmental adaptation	0.0136	0.0098	1.39	0.0239871	0.16635	31
ko00592	alpha-Linolenic acid metabolism	Metabolism	Lipid metabolism	0.0132	0.0097	1.36	0.0347169	0.223045	30
ko00500	Starch and sucrose metabolism	Metabolism	Carbohydrate metabolism	0.0361	0.0303	1.19	0.0367821	0.223045	82
ko00940	Phenylpropanoid biosynthesis	Metabolism	Biosynthesis of other secondary metabolites	0.0303	0.0251	1.21	0.0378381	0.223045	69
Note: GeneRatio: The ratio of the number of genes associated with this pathway in the genes used for enrichment analysis to the total number of genes used for enrichment; BgRatio: ratio of the number of genes associated with this pathway to all genes in all (bg) genes; Enrich factor: the enrichment factor; P-value: P-value of the hypergeometric test for enrichment analysis; Q-value: P-Value corre…

## Sheet: S5B
Table S5B. KEGG pathway enrichment results with upregulated DEGs from the HS_vs_FS comparison.
ID	KEGG Pathway Term Description	KEGG Pathway Term Level1	KEGG Pathway Term Level2	GeneRatio	BgRatio	enrich_factor	pvalue	qvalue	gene_number
ko04626	Plant-pathogen interaction	Organismal Systems	Environmental adaptation	0.1119	0.063	1.77	2.62643e-10	2.95819e-08	113
ko04075	Plant hormone signal transduction	Environmental Information Processing	Signal transduction	0.0822	0.0448	1.83	1.56718e-08	8.82569e-07	83
ko00040	Pentose and glucuronate interconversions	Metabolism	Carbohydrate metabolism	0.0337	0.0152	2.21	5.10964e-06	0.000191836	34
ko00073	Cutin, suberine and wax biosynthesis	Metabolism	Lipid metabolism	0.0188	0.0074	2.55	8.00356e-05	0.00225363	19
ko00940	Phenylpropanoid biosynthesis	Metabolism	Biosynthesis of other secondary metabolites	0.0436	0.0251	1.74	0.000150184	0.00338309	44
ko00500	Starch and sucrose metabolism	Metabolism	Carbohydrate metabolism	0.0485	0.0303	1.6	0.0004898	0.00870583	49
ko04016	MAPK signaling pathway - plant	Environmental Information Processing	Signal transduction	0.0564	0.0367	1.54	0.000541063	0.00870583	57
ko00908	Zeatin biosynthesis	Metabolism	Metabolism of terpenoids and polyketides	0.0119	0.0043	2.78	0.000679277	0.00956351	12
ko00901	Indole alkaloid biosynthesis	Metabolism	Biosynthesis of other secondary metabolites	0.004	0.0007	5.72	0.0022722	0.0284357	4
ko00052	Galactose metabolism	Metabolism	Carbohydrate metabolism	0.0198	0.0105	1.88	0.00354383	0.0399148	20
ko00592	alpha-Linolenic acid metabolism	Metabolism	Lipid metabolism	0.0178	0.0097	1.84	0.00725299	0.074265	18
ko00460	Cyanoamino acid metabolism	Metabolism	Metabolism of other amino acids	0.0178	0.0099	1.79	0.00930576	0.0873435	18
ko00860	Porphyrin and chlorophyll metabolism	Metabolism	Metabolism of cofactors and vitamins	0.0149	0.0082	1.81	0.0153933	0.133367	15
ko00520	Amino sugar and nucleotide sugar metabolism	Metabolism	Carbohydrate metabolism	0.0297	0.021	1.41	0.0310128	0.249502	30
ko00591	Linoleic acid metabolism	Metabolism	Lipid metabolism	0.0069	0.0033	2.07	0.0449958	0.337864	7
ko00564	Glycerophospholipid metabolism	Metabolism	Lipid metabolism	0.0267	0.0197	1.35	0.0616637	0.397771	27
ko00906	Carotenoid biosynthesis	Metabolism	Metabolism of terpenoids and polyketides	0.0089	0.0051	1.75	0.0640631	0.397771	9
ko00053	Ascorbate and aldarate metabolism	Metabolism	Carbohydrate metabolism	0.0158	0.0106	1.49	0.0652814	0.397771	16
ko00562	Inositol phosphate metabolism	Metabolism	Carbohydrate metabolism	0.0198	0.014	1.42	0.0671005	0.397771	20
ko00565	Ether lipid metabolism	Metabolism	Lipid metabolism	0.0089	0.0052	1.71	0.0721789	0.406481	9
Note: GeneRatio: The ratio of the number of genes associated with this pathway in the genes used for enrichment analysis to the total number of genes used for enrichment; BgRatio: ratio of the number of genes associated with this pathway to all genes in all (bg) genes; Enrich factor: the enrichment factor; P-value: P-value of the hypergeometric test for enrichment analysis; Q-value: P-Value corre…

## Sheet: S5C
Table S5C. KEGG pathway enrichment results with upregulated DEGs from the VS_vs_FS comparison.
ID	KEGG Pathway Term Description	KEGG Pathway Term Level1	KEGG Pathway Term Level2	GeneRatio	BgRatio	enrich_factor	pvalue	qvalue	gene_number
ko03030	DNA replication	Genetic Information Processing	Replication and repair	0.0191	0.0076	2.51	2.61e-14	3.13e-12	50
ko04626	Plant-pathogen interaction	Organismal Systems	Environmental adaptation	0.0924	0.063	1.47	5.07e-13	3.04e-11	242
ko03430	Mismatch repair	Genetic Information Processing	Replication and repair	0.016	0.0068	2.35	9.59e-11	3.84e-09	42
ko04075	Plant hormone signal transduction	Environmental Information Processing	Signal transduction	0.0622	0.0448	1.39	3.31e-07	9.94e-06	163
ko03440	Homologous recombination	Genetic Information Processing	Replication and repair	0.0214	0.0128	1.67	5.89e-06	0.000141478	56
ko03420	Nucleotide excision repair	Genetic Information Processing	Replication and repair	0.016	0.0099	1.61	0.000213394	0.00426788	42
ko00195	Photosynthesis	Metabolism	Energy metabolism	0.0115	0.0066	1.74	0.000331161	0.00567704	30
ko03410	Base excision repair	Genetic Information Processing	Replication and repair	0.0099	0.0059	1.69	0.00150589	0.0225883	26
ko00908	Zeatin biosynthesis	Metabolism	Metabolism of terpenoids and polyketides	0.0076	0.0043	1.79	0.00210338	0.028045	20
ko00073	Cutin, suberine and wax biosynthesis	Metabolism	Lipid metabolism	0.0115	0.0074	1.55	0.00362813	0.0435376	30
ko00591	Linoleic acid metabolism	Metabolism	Lipid metabolism	0.0061	0.0033	1.82	0.00442508	0.0448367	16
ko04016	MAPK signaling pathway - plant	Environmental Information Processing	Signal transduction	0.0451	0.0367	1.23	0.00448367	0.0448367	118
ko00520	Amino sugar and nucleotide sugar metabolism	Metabolism	Carbohydrate metabolism	0.0267	0.021	1.27	0.0102114	0.094259	70
ko00500	Starch and sucrose metabolism	Metabolism	Carbohydrate metabolism	0.0367	0.0303	1.21	0.0141757	0.119141	96
ko00515	Mannose type O-glycan biosynthesis	Metabolism	Glycan biosynthesis and metabolism	0.0046	0.0025	1.8	0.0148927	0.119141	12
ko03020	RNA polymerase	Genetic Information Processing	Transcription	0.0103	0.0073	1.42	0.0224543	0.168408	27
ko00261	Monobactam biosynthesis	Metabolism	Biosynthesis of other secondary metabolites	0.0023	0.001	2.2	0.0262644	0.185396	6
ko00100	Steroid biosynthesis	Metabolism	Lipid metabolism	0.0061	0.004	1.51	0.0382251	0.254834	16
ko00906	Carotenoid biosynthesis	Metabolism	Metabolism of terpenoids and polyketides	0.0073	0.0051	1.43	0.0467639	0.284718	19
ko00592	alpha-Linolenic acid metabolism	Metabolism	Lipid metabolism	0.0126	0.0097	1.3	0.0474529	0.284718	33
Note: GeneRatio: The ratio of the number of genes associated with this pathway in the genes used for enrichment analysis to the total number of genes used for enrichment; BgRatio: ratio of the number of genes associated with this pathway to all genes in all (bg) genes; Enrich factor: the enrichment factor; P-value: P-value of the hypergeometric test for enrichment analysis; Q-value: P-Value corre…
				T-A

## Sheet: S6A
Table S6A. All candidate differentially expressed genes related to flowering in E. triticeum.
Gene name	Gene ID	VS_FPKM	HS_FPKM	FS_FPKM
phytochrome A (PHYA)	c118873.graph_c0	0.14	6.843	8.32
phytochrome B (PHYB)	c161810.graph_c1	38.86	34.43	34.39
phytochrome B (PHYB)	c162065.graph_c1	42.26	34.74	27.24
phytochrome-interacting factor 3 (PIF3)	c148012.graph_c0	3.09	0.85	0.45
phytochrome-interacting factor 3 (PIF3)	c151179.graph_c0	0.51	5.12	12.88
phytochrome-interacting factor 3 (PIF3)	c155473.graph_c0	0.85	3.17	1.51
phytochrome-interacting factor 3 (PIF3)	c156943.graph_c0	5.38	31.51	18.19
phytochrome-interacting factor 3 (PIF3)	c160715.graph_c0	4.94	7.39	13.43
phytochrome-interacting factor 3 (PIF3)	c161552.graph_c4	3.13	1.24	0.35
phytochrome-interacting factor 3 (PIF3)	c164206.graph_c1	1.96	23.13	12.69
phytochrome-interacting factor 3 (PIF3)	c164420.graph_c0	1.6	1.83	0.91
phytochrome-interacting factor 3 (PIF3)	c165080.graph_c0	6.27	8.58	0.49
phytochrome-interacting factor 3 (PIF3)	c85592.graph_c1	0	1.07	0.26
Pseudo-response regulator 7 (PRR7)	c126955.graph_c0	0	0.74	0
Pseudo-response regulator 7 (PRR7)	c155611.graph_c1	35.75	18.74	35.3
Pseudo-response regulator 7 (PRR7)	c156621.graph_c1	56.3	68.76	66.31
Pseudo-response regulator 7 (PRR7)	c88378.graph_c0	0	0.57	0
Pseudo-response regulator 5 (PRR5)	c155132.graph_c0	2.99	14.78	16.53
Pseudo-response regulator 5 (PRR5)	c165641.graph_c0	41.89	14.4	17.6
LATE ELONGATED HYPOCOTYL (LHY)	c143140.graph_c0	1.23	2.19	1.43
LATE ELONGATED HYPOCOTYL (LHY)	c153481.graph_c0	0.23	11.75	33.11
LATE ELONGATED HYPOCOTYL (LHY)	c162145.graph_c0	424.73	116.16	214.24
LATE ELONGATED HYPOCOTYL (LHY)	c163590.graph_c0	85.38	46.64	57.85
Casein kinase II subunit alpha (CK2α)	c123220.graph_c0	5.44	8.66	9.31
Casein kinase II subunit alpha (CK2α)	c124216.graph_c0	13.15	9.31	16.95
Casein kinase II subunit alpha (CK2α)	c124216.graph_c2	13.55	5.62	8.06
Casein kinase II subunit alpha (CK2α)	c131001.graph_c1	0.85	0	0
Casein kinase II subunit alpha (CK2α)	c156029.graph_c0	22.14	34.4	27.88
Casein kinase II subunit alpha (CK2α)	c163149.graph_c1	82.69	133.7	107.08
Casein kinase II subunit alpha (CK2α)	c207000.graph_c0	0.67	0	0
Casein kinase II subunit beta (CK2β)	c124264.graph_c0	5.89	5.93	8.96
Casein kinase II subunit beta (CK2β)	c124264.graph_c1	19.29	25.48	36.15
Casein kinase II subunit beta (CK2β)	c148975.graph_c0	9.41	17.67	18.84
Casein kinase II subunit beta (CK2β)	c154616.graph_c0	12.67	87.9	40.88
Casein kinase II subunit beta (CK2β)	c155137.graph_c1	28.76	8.79	25.92
Casein kinase II subunit beta (CK2β)	c172925.graph_c0	0.56	0	0.62
Casein kinase II subunit beta (CK2β)	c173869.graph_c0	1.56	0	0
Casein kinase II subunit beta (CK2β)	c70199.graph_c0	0.66	0	0
Casein kinase II subunit beta (CK2β)	c83755.graph_c0	0.93	0	0.18
TCP DOMAIN PROTEIN 21 (TCP21)	c155831.graph_c0	35.2	16.6	3.94
TCP DOMAIN PROTEIN 21 (TCP21)	c155831.graph_c1	11.11	7.43	4.51
TCP DOMAIN PROTEIN 21 (TCP21)	c163432.graph_c10	10.28	47.4	26.97
TCP DOMAIN PROTEIN 21 (TCP21)	c163432.graph_c2	4.83	5.67	617.82
TCP DOMAIN PROTEIN 21 (TCP21)	c165329.graph_c0	0.03	6.79	9.78
TIMING OF CAB expression 1 (TOC1)	c165674.graph_c0	0.87	17.44	25.05
ZEITLUPE (ZTL)	c154444.graph_c2	56.72	53.92	79.9
GIGANTEA (GI)	c146456.graph_c0	19.21	26.02	31.31
GIGANTEA (GI)	c169925.graph_c0	0.1	0.2	0.7
GIGANTEA (GI)	c96416.graph_c0	0.22	0	0.68
flavin-binding kelch repeat F-box protein 1 (FKF1)	c162671.graph_c3	54.55	169.21	212.6
cryptochrome 1 (CRY1)	c159010.graph_c0	98.65	44.48	48.99
cryptochrome 2 (CRY2)	c159010.graph_c2	124.36	66.7	31.7
constitutive photomorphogenesis protein 1 (COP1)	c155501.graph_c0	19	19.05	26.73
constitutive photomorphogenesis protein 1 (COP1)	c80063.graph_c0	1.15	0.56	0.51
suppressor of phyA-105 1 (SPA1)	c145417.graph_c1	16.11	12.53	26.09
suppressor of phyA-105 1 (SPA1)	c154088.graph_c2	11.75	13.32	13.59
LONG HYPOCOTYL 5 (HY5)	c137709.graph_c0	0.16	0.26	1
LONG HYPOCOTYL 5 (HY5)	c142297.graph_c0	5.31	11.24	44.75
LONG HYPOCOTYL 5 (HY5)	c142926.graph_c0	12.5	19.99	16.44
LONG HYPOCOTYL 5 (HY5)	c149799.graph_c0	1.07	0	0
Cyclic dof factor 1 (CDF1)	c143680.graph_c0	36.88	31.48	23.5
Cyclic dof factor 1 (CDF1)	c155758.graph_c0	51.13	21.14	46
Cyclic dof factor 1 (CDF1)	c80185.graph_c0	0.72	1.01	2.39
Flowering locus D (FD)	c136422.graph_c0	50.44	48.56	25.65
LIGHT-REGULATED WD1 (LWD1)	c81102.graph_c0	3.61	10.58	13.7
REVEILLE 2(RVE2)	c80217.graph_c0	0.12	0.58	1.81
REVEILLE 6(RVE6)	c162944.graph_c2	75.63	77.97	87.62
EARLY FLOWERING 3 (ELF3)	c164350.graph_c0	30.47	41.88	60.36
EARLY FLOWERING 4(ELF4)	c142213.graph_c0	6.65	6.48	9.21
EARLY FLOWERING 4(ELF4)	c165562.graph_c0	14.22	24.39	19.53
EARLY FLOWERING 5(ELF5)	c141473.graph_c0	13.22	26.19	25.58
EARLY FLOWERING 5(ELF5)	c185962.graph_c0	0	0	1.29
ABH1 (ABA hypersensitive1)	c149025.graph_c0	1.3	21.66	19.33
SODIUM POTASSIUM ROOT DEFECTIVE 1 (NaKR1)	c148633.graph_c0	12.4	34.73	21.12
ACTIN-RELATED PROTEIN 6 (ARP6)	c145792.graph_c1	0.4	4.89	3.8
CONSTANS-LIKE	c124065.graph_c0	2.06	0.81	2.46
CONSTANS-LIKE	c124095.graph_c1	117.53	39.53	80.28
CONSTANS-LIKE	c163022.graph_c0	218.4	72.93	147.32
CONSTANS-LIKE	c156925.graph_c0	0.89	4.8	4.4
CONSTANS-LIKE	c160214.graph_c1	64.18	8.63	14.09
CONSTANS-LIKE	c164268.graph_c2	0.13	2.477	0.74
CONSTANS-LIKE	c160085.graph_c2	12262.7	1534.28	2953.99
CONSTANS-LIKE	c152915.graph_c0	0.37	7.17	2.38
CONSTANS-LIKE	c88818.graph_c0	28.42	79.63	34.95
CONSTANS-LIKE	c161575.graph_c0	6.7	0	0
CONSTANS-LIKE	c162955.graph_c0	135.39	227.12	202.28
FRIGIDA-like (FRL)	c81946.graph_c0	0.92	4.19333	2.41
FRIGIDA-like (FRL)	c163443.graph_c2	4.41	5.37333	7.75
FRIGIDA-like (FRL)	c163699.graph_c0	1.96	2.68	2.55
FRIGIDA-like (FRL)	c149763.graph_c0	5.36	19.32	24.95
FRIGIDA-like 3 (FRL3)	c158129.graph_c1	13.66	28.4	30.28
FRIGIDA-like 3 (FRL3)	c150783.graph_c0	77.62	254.19	230.59
FRIGIDA-like 4A (FRL4A)	c69079.graph_c0	0.26	0.66	0
FRIGIDA-like 4A (FRL4A)	c145273.graph_c1	72.1	196.83	212.11
FRIGIDA-like 4A (FRL4A)	c159464.graph_c3	5.95	19.74	15.41
VIN3-like 1 (VIL1)	c163623.graph_c1	69.02	108.42	231.51
VIN3-like 1 (VIL1)	c81554.graph_c0	13.43	7.94	16.39
VIN3-like 2 (VIL2)	c155037.graph_c0	0.79	0.78	2.41
HIGH EXPRESSION OF OSMOTICALLY RESPONSIVE GENES1 (HOS1)	c163816.graph_c1	5.07	12.26	15.55
FRIGIDA interacting protein 2 (FIP2)	c164422.graph_c2	5.77	6.06	5.85
Protein UPSTREAM OF FLC (UFC)	c161754.graph_c1	16.68	39.74	42.8
Protein UPSTREAM OF FLC (UFC)	c157620.graph_c0	0.45	1.56	1.68
Protein UPSTREAM OF FLC (UFC)	c80156.graph_c0	6.21	15.88	4.08
Protein DOWNSTREAM OF FLC (DFC)	c121256.graph_c0	0.84	0.77	0
Squamosa promoter-binding-like protein 2 (SPL2)	c163270.graph_c2	66.38	84.89	92.26
Squamosa promoter-binding-like protein 3 (SPL3)	c162010.graph_c0	2.137	16.35	8.343
Squamosa promoter-binding-like protein 5 (SPL5)	c163514.graph_c4	0	3.327	0.15
Squamosa promoter-binding-like protein 6 (SPL6)	c120778.graph_c0	22.23	43.45	40.3
Squamosa promoter-binding-like protein 9 (SPL9)	c81300.graph_c0	14.39	14.89	12.38
Squamosa promoter-binding-like protein 10 (SPL10)	c159647.graph_c0	0	28.02	0.84
Squamosa promoter-binding-like protein 15 (SPL15)	c163561.graph_c3	88.56	163.53	124.25
Squamosa promoter-binding-like protein 17 (SPL17)	c161184.graph_c1	8.68	14.37	9.22
APETALA2 (AP2)	c163432.graph_c4	76.64	21.33	20.82
APETALA2 (AP2)	c161788.graph_c1	13.76	23.7	38.97
APETALA2 (AP2)	c166822.graph_c0	9.28	16.94	37.63
FLOWERING LOCUS CA (FCA)	c160064.graph_c0	33.46	39.79	22.57
FLOWERING LOCUS CA (FCA)	c159072.graph_c0	10.86	18.84	15.43
FLOWERING LOCUS PA (FPA)	c162477.graph_c0	38.13	64.17	60.25
FLOWERING LOCUS PA (FPA)	c155190.graph_c0	0.71	0	0
FLOWERING LOCUS PA (FPA)	c140834.graph_c0	22.52	38.95	19.95
FLOWERING LOCUS VE (FVE)	c120521.graph_c0	24.95	164.25	160.72
LUMINIDEPENDENS (LD)	c158287.graph_c0	6.58	9.44	8.58
PEPPER (PEP)	c98144.graph_c0	14.53	41.06	34.08
PEPPER (PEP)	c120756.graph_c0	0.32	4.27	8.33
Histone deacetylase 1 (HDA1)	c145242.graph_c0	0.55	0	0
Histone deacetylase 5 (HDA5)	c159011.graph_c0	24.47	24.56	28.19
Histone deacetylase 6 (HDA6)	c143010.graph_c1	13.54	27.64	32.96
Protein arginine methyltransferase-5 (PRMT5)	c165138.graph_c0	0.6	10.77	17.91
Protein arginine methyltransferase-10 (PRMT10)	c123693.graph_c0	0.3	12.71	17.56
Protein arginine methyltransferase-15 (PRMT15)	c74561.graph_c0	0.56	0	0
DOMAINS REARRANGED METHYLTRANSFERASE2 (DRM2)	c157596.graph_c2	2.52	0.08	1.88
DOMAINS REARRANGED METHYLTRANSFERASE2 (DRM2)	c157596.graph_c0	0.58	2.18	2.15
DOMAINS REARRANGED METHYLTRANSFERASE2 (DRM2)	c119802.graph_c0	12.1	25.33	30.16
DOMAINS REARRANGED METHYLTRANSFERASE2 (DRM2)	c158851.graph_c1	7.04	10.16	20.02
PHYTOCHROME INTERACTING FACTOR 4 (PIF4)	c162394.graph_c2	187.28	41.61	41.88
EARLY FLOWERING MYB PROTEIN (EFM)	c133755.graph_c0	0.46	0.84	1.37
EARLY FLOWERING MYB PROTEIN (EFM)	c146734.graph_c0	19.53	21.64	36.09
EARLY FLOWERING MYB PROTEIN (EFM)	c124115.graph_c0	81.323	84.517	24.157
GIBBERELLIN INSENSITIVE DWARF 1 (GID1)	c163325.graph_c0	77.43	114.85	44.43
GIBBERELLIN INSENSITIVE DWARF 1 (GID1A)	c161985.graph_c0	133.12	17.01	29.28
GIBBERELLIN INSENSITIVE DWARF 1 (GID1A)	c146257.graph_c0	8.14	21.48	15.97
GIBBERELLIN INSENSITIVE DWARF 1 (GID1B)	c102680.graph_c0	19.57	29.19	33.83
GIBBERELLIN INSENSITIVE DWARF 1 (GID1B)	c81098.graph_c0	11.68	5.49	6.67
GIBBERELLIN INSENSITIVE DWARF 1 (GID1C)	c120610.graph_c0	0	0.24	1.11
GIBBERELLIN INSENSITIVE DWARF 1 (GID1C)	c108707.graph_c0	2.81	11.16	13
GIBBERELLIN INSENSITIVE DWARF 1 (GID1C)	c120272.graph_c1	6.59	3.83	0.84
GAI (GA INSENSITIVE)	c162475.graph_c1	8.47	16.81	18.02
GAI (GA INSENSITIVE)	c166347.graph_c0	0.25	0.54	1.59
GAI (GA INSENSITIVE)	c160606.graph_c0	4.78	5.14	9.69
GAI (GA INSENSITIVE)	c149284.graph_c1	16.71	2.3	7.16
GAI (GA INSENSITIVE)	c79386.graph_c0	0	0	1.89
GAI (GA INSENSITIVE)	c151067.graph_c0	0.16	2.54	2.04
DELLA protein (SLR1)	c79432.graph_c0	0	1.59	0
DELLA protein (SLN1)	c136705.graph_c0	97.13	53.14	42.56
DELLA protein (SLN1)	c100793.graph_c0	0.12	2.28	4.19
DELLA protein (GAI1)	c154113.graph_c0	0	0.64	2.59
DELLA protein (SLR1)	c88900.graph_c0	0	1.17	6.87
DELLA protein (GAIP-B)	c156090.graph_c0	43.31	174.35	77.69
DELLA protein (GAIP-B)	c153907.graph_c0	103.32	92.38	95.06
REPRESSOR OF GA1-3-LIKE 1 (RGL1)	c81081.graph_c0	433.98	129.06	171.75
REPRESSOR OF GA1-3-LIKE 1 (RGL1)	c160578.graph_c0	221.51	59.25	74.23
REPRESSOR OF GA1-3-LIKE 2 (RGL2)	c121068.graph_c1	5.53	7.8	14.03
SPINDLY (SPY)	c120331.graph_c0	10.86	30.597	38.7
PICKLE (PKL)	c93772.graph_c0	1.26	0	0
PICKLE (PKL)	c162198.graph_c1	6.36	20.43	28.15
gibberellin 3-oxidase (GA3ox)	c157323.graph_c0	0.35	3.28	7.62
gibberellin 3-oxidase (GA3ox)	c169063.graph_c0	0.58	0.26	0.95
gibberellin 3-oxidase (GA3ox)	c171065.graph_c0	0	0	1.18
gibberellin 2-oxidase (GA2ox)	c148385.graph_c0	19.37	16.16	27.61
gibberellin 2-oxidase (GA2ox)	c159893.graph_c1	0.9	2.08	2.95
gibberellin 2-oxidase (GA2ox)	c141098.graph_c0	0	0	0.76
gibberellin 2-oxidase (GA2ox)	c162401.graph_c1	19.97	26.41	39.37
gibberellin 2-oxidase (GA2ox)	c120541.graph_c0	8.99	5.28	2.55
gibberellin 2-oxidase (GA2ox)	c122405.graph_c1	0	0.5	1.05
gibberellin 2-oxidase (GA2ox)	c124247.graph_c0	1.94	3.42	0.46
gibberellin 2-oxidase (GA2ox)	c166119.graph_c0	4.41	1.62	1.28
gibberellin 2-oxidase (GA2ox)	c81283.graph_c0	10.45	9.26	0.72
gibberellin 2-oxidase (GA2ox)	c162401.graph_c2	0.06	0.79	1.04
gibberellin 2-oxidase (GA2ox)	c165427.graph_c0	1.56	0.13	11.04
gibberellin 2-oxidase (GA2ox)	c118972.graph_c0	0.67	0	2.68
gibberellin 20-oxidase (GA20ox)	c84472.graph_c0	0	0	1.23
FLOWERING LOCUS T (FT)	c138265.graph_c0	0.65	1.39	3.59
FLOWERING LOCUS T (FT)	c153219.graph_c0	2.84	0	0.85
FLOWERING LOCUS T (FT)	c164566.graph_c3	1.49	5.75	40.05
FLOWERING LOCUS T (FT)	c164910.graph_c0	3.7	0.62	154.09
Protein MOTHER of FT and TFL1 (MFT)	c145126.graph_c0	0	0.53	2.07
LEAFY (LFY)	c122333.graph_c0	0	1.23	0
CAULIFLOWER (CAL)	c161209.graph_c0	0.02	11.29	9.05

## Sheet: S6B
Table S6B Differentially expressed genes associated with the flowering pathway in E. triticeum.
Pathway	Gene name	Gene ID	VS_FPKM	HS_FPKM	FS_FPKM
Photoperiod	PHYA	c118873.graph_c0	0.14	6.843	8.32
Photoperiod	PHYB	c162065.graph_c1	42.26	34.74	27.24
Photoperiod	PIF3	c148012.graph_c0	3.09	0.85	0.45
Photoperiod	PIF3	c151179.graph_c0	0.51	5.12	12.88
Photoperiod	PIF3	c156943.graph_c0	5.38	31.51	18.19
Photoperiod	PIF3	c160715.graph_c0	4.94	7.39	13.43
Photoperiod	PIF3	c161552.graph_c4	3.13	1.24	0.35
Photoperiod	PIF3	c164206.graph_c1	1.96	23.13	12.69
Photoperiod	PIF3	c165080.graph_c0	6.27	8.58	0.49
Photoperiod	PRR7	c155611.graph_c1	35.75	18.74	35.3
Photoperiod	PRR5	c155132.graph_c0	2.99	14.78	16.53
Photoperiod	PRR5	c165641.graph_c0	41.89	14.4	17.6
Photoperiod	LHY	c153481.graph_c0	0.23	11.75	33.11
Photoperiod	LHY	c162145.graph_c0	424.73	116.16	214.24
Photoperiod	LHY	c163590.graph_c0	85.38	46.64	57.85
Photoperiod	CK2α	c124216.graph_c0	13.15	9.31	16.95
Photoperiod	CK2α	c124216.graph_c2	13.55	5.62	8.06
Photoperiod	CK2β	c154616.graph_c0	12.67	87.9	40.88
Photoperiod	CK2β	c155137.graph_c1	28.76	8.79	25.92
Photoperiod	TCP21	c155831.graph_c0	35.2	16.6	3.94
Photoperiod	TCP21	c155831.graph_c1	11.11	7.43	4.51
Photoperiod	TCP21	c163432.graph_c10	10.28	47.4	26.97
Photoperiod	TCP21	c163432.graph_c2	4.83	5.67	617.82
Photoperiod	TCP21	c165329.graph_c0	0.03	6.79	9.78
Photoperiod	TOC1	c165674.graph_c0	0.87	17.44	25.05
Photoperiod	CRY1	c159010.graph_c0	98.65	44.48	48.99
Photoperiod	CRY2	c159010.graph_c2	124.36	66.7	31.7
Photoperiod	FKF1	c162671.graph_c3	54.55	169.21	212.6
Photoperiod	HY5	c142297.graph_c0	5.31	11.24	44.75
Photoperiod	CDF1	c143680.graph_c0	36.88	31.48	23.5
Photoperiod	CDF1	c155758.graph_c0	51.13	21.14	46
Photoperiod	FD	c136422.graph_c0	50.44	48.56	25.65
Photoperiod	LWD1	c81102.graph_c0	3.61	10.58	13.7
Photoperiod	RVE2	c80217.graph_c0	0.12	0.58	1.81
Photoperiod	ABH1	c149025.graph_c0	1.3	21.66	19.33
Photoperiod	ARP6	c145792.graph_c1	0.4	4.89	3.8
Photoperiod	CO	c124095.graph_c1	117.53	39.53	80.28
Photoperiod	CO	c163022.graph_c0	218.4	72.93	147.32
Photoperiod	CO	c156925.graph_c0	0.89	4.8	4.4
Photoperiod	CO	c160214.graph_c1	64.18	8.63	14.09
Photoperiod	CO	c164268.graph_c2	0.13	2.477	0.74
Photoperiod	CO	c160085.graph_c2	12262.7	1534.28	2953.99
Photoperiod	CO	c152915.graph_c0	0.37	7.17	2.38
Photoperiod	CO	c88818.graph_c0	28.42	79.63	34.95
Photoperiod	CO	c161575.graph_c0	6.7	0	0
Vernalization	FRL	c149763.graph_c0	5.36	19.32	24.95
Vernalization	FRL3	c150783.graph_c0	77.62	254.19	230.59
Vernalization	FRL4A	c159464.graph_c3	5.95	19.74	15.41
Vernalization	VIL1	c81554.graph_c0	13.43	7.94	16.39
Vernalization	VIL2	c155037.graph_c0	0.79	0.78	2.41
Vernalization	UFC	c80156.graph_c0	6.21	15.88	4.08
Gibberellin	GID1	c163325.graph_c0	77.43	114.85	44.43
Gibberellin	GID1A	c161985.graph_c0	133.12	17.01	29.28
Gibberellin	GID1B	c81098.graph_c0	11.68	5.49	6.67
Gibberellin	GID1C	c108707.graph_c0	2.81	11.16	13
Gibberellin	GID1C	c120272.graph_c1	6.59	3.83	0.84
Gibberellin	GAI	c149284.graph_c1	16.71	2.3	7.16
Gibberellin	GAI	c151067.graph_c0	0.16	2.54	2.04
Gibberellin	DELLA (SLR1)	c79432.graph_c0	0	1.59	0
Gibberellin	DELLA (SLN1)	c136705.graph_c0	97.13	53.14	42.56
Gibberellin	DELLA (SLR1)	c100793.graph_c0	0.12	2.28	4.19
Gibberellin	DELLA (GAI1)	c154113.graph_c0	0	0.64	2.59
Gibberellin	DELLA (SLR1)	c88900.graph_c0	0	1.17	6.87
Gibberellin	DELLA (GAIP-B)	c156090.graph_c0	43.31	174.35	77.69
Gibberellin	DELLA (GAIP-B)	c153907.graph_c0	103.32	92.38	95.06
Gibberellin	RGL1	c81081.graph_c0	433.98	129.06	171.75
Gibberellin	RGL1	c160578.graph_c0	221.51	59.25	74.23
Gibberellin	SPY	c120331.graph_c0	10.86	30.597	38.7
Gibberellin	GA3ox	c157323.graph_c0	0.353	3.28	7.62
Gibberellin	GA2ox	c120541.graph_c0	8.99	5.28	2.55
Gibberellin	GA2ox	c81283.graph_c0	10.45	9.26	0.723
Gibberellin	GA2ox	c165427.graph_c0	1.56	0.13	11.043
Gibberellin	GA2ox	c118972.graph_c0	0.67	0	2.68
Autonomy	FCA	c160064.graph_c0	33.46	39.79	22.57
Autonomy	FPA	c140834.graph_c0	22.52	38.95	19.95
Autonomy	FVE	c120521.graph_c0	24.95	164.25	160.72
Autonomy	PEP	c120756.graph_c0	0.32	4.27	8.33
Autonomy	PRMT5	c165138.graph_c0	0.6	10.77	17.93
Autonomy	PRMT10	c123693.graph_c0	0.3	12.71	17.56
Autonomy	DRM2	c157596.graph_c2	2.52	0.08	1.88
Autonomy	DRM2	c157596.graph_c0	0.58	2.18	2.15
Age	SPL3	c162010.graph_c0	2.14	16.35	8.34
Age	SPL5	c163514.graph_c4	0	3.327	0.15
Age	SPL10	c159647.graph_c0	0	28.02	0.84
Age	AP2	c163432.graph_c4	76.64	21.33	20.82
Age	AP2	c166822.graph_c0	9.28	16.94	37.63
Temperature	PIF4	c162394.graph_c2	187.28	41.61	41.88
Temperature	EFM	c124115.graph_c0	81.32	84.52	24.16
integrator	FT	c164910.graph_c0	3.7	0.62	154.09
integrator	FT	c164566.graph_c3	1.49	5.75	40.05
integrator	FT	c138265.graph_c0	0.65	1.39	3.59
floral meristem identity gene	CAL	c161209.graph_c0	0.02	11.29	9.05

## Sheet: S7
Table S7. The differentially expressed genes (DEGs) involved in hormone signal transduction pathway in Eremopyrum triticeum.
Phytohormone	Signaling pathway	Name	Gene ID	VS_FPKM	HS_FPKM	FS_FPKM
Tryptophan metabolism	Auxin	AUX1	c152508.graph_c0	0	10.19	1.26667
		TIR1	c122963.graph_c0	0.0333333	19.4167	11.02
			c149947.graph_c0	12.4367	39.0067	14.31
			c149947.graph_c1	18.79	80.8233	65.5867
			c155007.graph_c0	4.81	67.35	66.8233
			c161341.graph_c0	79.7533	46.4367	51.1133
		IAA	c144457.graph_c0	0.34	3.82	5.08333
			c141601.graph_c0	21.7867	10.5133	37.29
			c141601.graph_c1	95.7067	64.8033	112.237
			c156977.graph_c0	117.94	22.04	3.20333
			c163638.graph_c1	266.327	104.25	151.31
			c149573.graph_c1	19.3233	26.7867	13.6567
			c156175.graph_c0	13.45	9.89667	3.05
			c155416.graph_c1	8.79	6.09	40.68
			c119740.graph_c0	1.36667	6.77667	8.69667
			c142577.graph_c0	0.303333	2.25667	5.71333
		ARF	c120648.graph_c0	3.88	15.9	36.52
			c159435.graph_c1	1	21.46	55.0633
			c163718.graph_c0	24.32	55.5533	65.4667
			c163718.graph_c2	3.14333	24.3067	44.8433
			c120165.graph_c0	26.5133	12.35	5.97333
			c146906.graph_c1	27.95	18.87	19.3667
			c150314.graph_c0	53.9233	23.67	55.3667
			c161773.graph_c0	91.03	23.5933	79.6367
			c164358.graph_c0	147.087	59.7033	98.7167
			c161169.graph_c3	2.53667	1.88667	10.49
			c144647.graph_c1	4.80333	7.40333	3.33
			c159843.graph_c1	3.21	7.48667	1.16333
			c159843.graph_c3	4.98	9.58333	2.31667
		GH3	c141845.graph_c0	0	0.926667	8.81667
			c156686.graph_c1	3.85	1.85667	1.04
			c141845.graph_c1	0	3.4	3.26333
			c152991.graph_c0	0.0133333	0.31	2.26
		SAUR	c124492.graph_c0	0.293333	4.81667	24.1933
			c143508.graph_c0	0	2.17333	2.80333
			c163339.graph_c2	0.913333	7.44	3.44333
			c164483.graph_c0	5.93333	22.0933	19.6967
			c166280.graph_c0	4.25333	29.72	20.61
			c163549.graph_c1	24	16	17.5333
			c165324.graph_c0	54.12	30.2267	21.5633
			c80779.graph_c0	9.74	0.843333	4.72667
			c95461.graph_c0	8.88667	2.77	2.62333
			c152351.graph_c0	0.03	0.0633333	4.36667
			c159395.graph_c0	1.32333	0.616667	3.12
			c154766.graph_c0	7.87667	0.19	1.69667
Zeatin biosynthesis	Cytokinine	CRE1	c163012.graph_c8	2.04667	13.04	13.5567
			c122931.graph_c0	4.88667	0.29	0.0133333
			c155146.graph_c1	32.9067	19.9267	20.43
			c152268.graph_c0	33.6567	51.4333	25.0533
		AHP	c158563.graph_c0	3.96667	1.13	3.98667
			c163699.graph_c3	2.90333	5.90333	4.08
		B-ARR	c156767.graph_c0	1.43	19.01	14.6867
			c160616.graph_c0	0.266667	4	3.92333
			c121921.graph_c1	18.4267	1.29667	9.13
			c149374.graph_c0	5.60333	1.25333	7.88
			c154795.graph_c1	55.9967	17.63	27.24
			c156134.graph_c1	45.3867	19.9433	33.4767
			c157617.graph_c0	1.08667	0.55	6.27667
			c148566.graph_c0	5.49333	4.85333	2.29
			c154483.graph_c0	33.5833	61.7833	13.7833
			c160599.graph_c0	12.69	30.4	12.1033
			c82808.graph_c0	10.26	14.57	7.29
			c142054.graph_c0	1.43333	0.94	0.61
			c151136.graph_c0	29.4033	22.99	17.77
			c161981.graph_c1	3.88333	0.293333	0.926667
		A-ARR	c166110.graph_c0	0.156667	8.06	0.823333
			c140734.graph_c0	9.34667	7.55667	18.7233
			c141828.graph_c1	18.7467	34.58	18.8633
Diterpenoid biosynthesis	Gibberellin	GID1	c108707.graph_c0	2.81333	11.1567	13
			c161985.graph_c0	133.117	17.0067	29.2833
			c81098.graph_c0	11.68	5.49	6.66667
			c120272.graph_c1	6.58667	3.83	0.836667
			c163325.graph_c0	77.4333	114.847	44.4267
		DELLA	c100793.graph_c0	0.12	2.27667	4.19333
			c151067.graph_c0	0.156667	2.53667	2.03667
			c79432.graph_c0	0	1.59333	0
			c136705.graph_c0	97.13	53.14	42.5567
			c149284.graph_c1	16.7067	2.30333	7.15667
			c160578.graph_c0	221.507	59.2533	74.23
			c81081.graph_c0	433.977	129.06	171.753
			c154113.graph_c0	0	0.64	2.59333
			c88900.graph_c0	0	1.17	6.86667
			c156090.graph_c0	43.3067	174.35	77.69
			c153907.graph_c0	103.323	92.3767	95.0567
Carotenoid biosynthesis	Abscisic acid	PYL	c80349.graph_c0	1.46333	703.58	967.353
			c122214.graph_c0	3.84	0.743333	1.47667
			c154315.graph_c0	12.3267	1.55333	1.03333
		PP2C	c149109.graph_c0	11.5333	45.1667	34.0433
			c160987.graph_c1	0.596667	6.12	21.2633
			c156414.graph_c0	0.293333	0.45	2.82667
			c118997.graph_c0	2.92667	8.11	12.66
			c149628.graph_c0	26.9667	61.05	130.643
			c160987.graph_c0	0.506667	2.79333	14.91
		SnRK2	c160764.graph_c0	0.0266667	2.59333	1.27
			c144057.graph_c1	3.39333	1.02667	6.45333
			c162908.graph_c1	9.81	1.73333	1.94
		ABF	c151077.graph_c0	1.43667	5.10333	4.95
			c165047.graph_c0	3.64	38.26	42.91
			c121850.graph_c0	18.19	4.11333	6.73
			c163140.graph_c0	0.906667	4.33	12.1767
			c163484.graph_c1	10.64	6.81333	16.7567
			c136422.graph_c0	50.4367	48.5567	25.6533
Cysteine and methionine metabolism	Ethylene	ETR	c152202.graph_c0	13.3033	11.5033	12.5333
			c163834.graph_c4	40.27	3.58333	9.2
			c149287.graph_c1	3.1	8.19333	4.39
		CTR1	c159745.graph_c0	3.57	21.66	39.9867
			c122980.graph_c0	23.7667	16.53	17.69
			c155921.graph_c1	24.4067	11.0533	10.1133
			c159739.graph_c0	2.50333	0.38	0.173333
			c159825.graph_c0	1.94333	0.723333	1.03667
		SIMKK	c114096.graph_c0	0.213333	4.55667	4.59667
			c162329.graph_c7	86.58	28.2667	83.09
		EBF1/2	c163083.graph_c1	40.6833	27.29	30.8867
		EIN3	c162407.graph_c8	110.023	63.9233	20.5967
			c164058.graph_c5	270.517	211.357	237.443
Brassinosteroid biosynthesis	Brassinosteriod	BAK1	c150139.graph_c0	0.196667	18.3467	17.48
			c160092.graph_c0	0.0466667	4.78333	5.21333
			c164992.graph_c0	0.0366667	24.56	15.5933
			c148968.graph_c0	9.99667	2.57	1.44333
			c149664.graph_c1	12.4933	6.05333	9.04
			c150261.graph_c0	269.85	101.627	58.5667
			c150660.graph_c0	1.66	0.0233333	0.27
			c153431.graph_c0	48.6133	8.25333	11.5
			c158009.graph_c0	4.00667	0.0733333	0.273333
			c158333.graph_c0	32.3933	4.64667	10.46
			c161230.graph_c0	411.433	92.5667	320.82
			c162454.graph_c0	26.23	5.27667	2.76333
			c163301.graph_c0	8.86333	4.27667	4.17
			c164645.graph_c0	107.237	33.3267	43.5833
			c81367.graph_c1	9.98667	0.543333	1.73333
			c143774.graph_c0	0	0.18	15.2567
			c148893.graph_c0	0	0.0666667	57.0133
			c149216.graph_c1	0	0	3.45667
			c152188.graph_c0	5.82667	3.67667	13.6933
		BRI1	c124630.graph_c0	1.36	4.71	4.70333
			c147560.graph_c0	1.15667	4.39333	7.27667
			c148376.graph_c0	1.67667	5.46	3.99667
			c154802.graph_c1	95.8467	1000.36	800.667
			c155198.graph_c0	1.24	10.23	13.3467
			c155285.graph_c0	0.0466667	1.75	2.95667
			c158380.graph_c1	0	5.81333	5.75333
			c159121.graph_c1	2.49667	25.1333	37.1567
			c162010.graph_c0	2.13667	16.3533	8.34333
			c163355.graph_c6	0.0933333	7.97	2.72667
			c80107.graph_c0	0	21.93	15.7267
			c146376.graph_c0	5.83667	0.49	0.376667
			c154463.graph_c0	1.57667	0.233333	5.1
			c157834.graph_c0	36.67	18.1467	24.4567
			c158166.graph_c1	43.4167	18.07	16.6933
			c161732.graph_c0	16.0867	9.96	11.2667
			c162384.graph_c0	7.35	0.206667	1.03
			c162554.graph_c2	13.0867	0.45	0.913333
			c162562.graph_c2	1.69333	0.06	0.616667
			c163577.graph_c2	8.62	2.16667	2.66
			c163666.graph_c0	110.59	26.73	24.0733
			c164183.graph_c0	21234.5	8549.07	7424.12
			c149216.graph_c2	0	0	6.13
			c161779.graph_c1	8.12667	7.60333	3.78667
		BSK	c142927.graph_c0	3.41667	20.0633	22.9733
			c81000.graph_c0	0.283333	11.3967	15.0667
			c158831.graph_c0	111.753	78.72	53.98
		BZR1/2	c152642.graph_c0	10.3533	11.1533	4.35333
		CYCD3	c121112.graph_c0	0	6.16	2.46
			c121112.graph_c1	0	5.19333	3.97
α-Linolenic acid metabolism	Jasmonic acid	JAR1	c159279.graph_c0	13.8967	12.25	4.64667
		JAZ	c156474.graph_c0	0	0	2.88
			c120646.graph_c0	77.5533	210.95	73.12
			c162212.graph_c5	792.263	619	321.55
		MYC2	c153995.graph_c0	0	4.79333	0.0533333
			c159873.graph_c1	0.65	4.07	2.98667
			c161689.graph_c1	2.85	12.5133	6.93333
			c119127.graph_c0	3.98	0.966667	4.71667
			c157180.graph_c0	37.32	13.14	4.36
			c164399.graph_c1	109.207	22.8967	57.21
			c150053.graph_c0	2.34667	0.396667	6.56
			c162606.graph_c0	0.49	1.79	9.12333
			c162638.graph_c2	32.3133	29.2533	12.6933
			c162638.graph_c6	56.7633	71.03	36.5533
			c121903.graph_c0	0	0.57	2.22667
Phenylalanine metabolism	Salicylic acid	NPR1	c158849.graph_c0	0.353333	11.37	8.81
			c142487.graph_c0	2.43333	0.106667	0.5
			c155841.graph_c0	145.157	96.0633	64.48
		TGA	c156812.graph_c0	0	2.76333	2.77
			c157436.graph_c0	0	2.14	0.74
			c159054.graph_c0	0.416667	0.34	11.0767
			c162876.graph_c2	0	3.67333	1.15667
			c156535.graph_c0	35.93	12.6133	31.8433
			c161720.graph_c0	31.9033	23.76	20.6333
			c163012.graph_c4	123.83	59.72	118.667
			c159054.graph_c1	0.723333	6.26333	17.51
			c161865.graph_c0	74.9633	54.8667	58.48
		PR-1	c119951.graph_c0	0	4.98	26.9867
			c81577.graph_c0	0.02	1.92333	7.83667
			c157714.graph_c2	4.57667	0	0.0166667
			c80996.graph_c0	21.26	0.66	36.1633
			c165577.graph_c0	0.176667	0	2.44
			c82074.graph_c1	0	0	50.4267

[truncated: 2 more sheets: S8, S9]
